# Supplementary material for: In Silico Logical Modelling to Uncover Cooperative Interactions in Cancer
Source: Int J Mol Sci. 2021 May 5;22(9):4897. doi: 10.3390/ijms22094897 (PMC8125147; doi:10.3390/ijms22094897)
Supplement: Supplementary file 1 [file ijms-22-04897-s001.zip]

Archive with 1 entries (1 files):
- ijms-1144228-supplementary.pdf
